# Supplementary material for: Accumulation of Dystrophin-Positive Muscle Fibers and Improvement of Neuromuscular Junctions in mdx Mouse Muscles after Bone Marrow Transplantation under Different Conditions
Source: Int J Mol Sci. 2023 May 17;24(10):8892. doi: 10.3390/ijms24108892 (PMC10219484; doi:10.3390/ijms24108892)
Supplement: Supplementary file 1 [file ijms-24-08892-s001.zip]

Archive with 1 entries (1 files):
- ijms-2358116-supplementary.pdf
